# Supplementary material for: Performance of 3 Conversational Generative Artificial Intelligence Models for Computing Maximum Safe Doses of Local Anesthetics: Comparative Analysis
Source: JMIR AI. 2025 May 13;4:e66796. doi: 10.2196/66796 (PMC12223683; doi:10.2196/66796)
Supplement: Multimedia Appendix 2 [file ai-v4-e66796-s002.xlsx]

## Sheet: Feuil1
	questions	evaluation AI 1	evaluation AI 2	evaluation AI 3
dose adaptation for height and weight	16 ;20; 22; 25; 28; 31; 34; 37; 40; 43; 46; 49
dose adaptation for age	17; 18; 20; 22; 25; 28; 31; 34; 37; 40; 43; 46; 49
dose adaptation for renal dysfunction	18; 20; 31
dose adaptation for hepatic insuffciency	18; 20; 37
dose adaptation for heart failure	18; 20; 40
dose adaptation for pregnancy	18; 20; 28
dose adaptation for drugs decreasing LA metabolism	18; 20; 31; 34
calculation rule for LA mixture	15; 25; 28; 37; 43

## Sheet: Feuil2
Evaluation
Very poor
Poor
Fair
Good
Very good
